# Supplementary material for: Comparative genomic analysis of the compound Brassica napus Rf locus
Source: BMC Genomics. 2016 Oct 26;17:834. doi: 10.1186/s12864-016-3117-0 (PMC5080715; doi:10.1186/s12864-016-3117-0)
Supplement: Additional file 1: Table S1. — Information on molecular markers. (XLS 14 kb) [file 12864_2016_3117_MOESM1_ESM.xls]

## Sheet: Sheet1
Type of Marker	Name	Sequence Information	B.rapa Chr9 coordinates	B.napus A09 coordinates
SNP	Bn-A09-p31906781	GGCTATATRCTGCAGCATTGTCTCTATGTTTCAGATTAGAGAGAGTAGTGTGTCCCTCGT[A/G]GCTATAGATAAAATGTCCTTATATGAACTACTTTGTTATAGATCCACCAGCCTTATATGA	39747424..39747542	29936556..29936499
SNP	Bn-A09-p32161150	GCTCTWASTATTGAGCTTCTCTCTTCTTCTAGCCTTGGTCATGAACAAGAAGATTATGTC[T/C]ATCCTTGTACTCGAAAGAGACCAAGCTCTCTTTGCTAAAAARGAATCCCTAGCAGCTCGG	39971927..39972043	30024867..30024987
SNP	Bn-A09-p32321534	ACCARGTTTCTTCCGTTGCTACTTCCTTGGCSAGGGATATCGGATCCATTCTCAGAGGTK[A/G]GTACTTTATGGAGGACCTTTATTCATAGACTCTTGGAATCTTGAGGCTGTTGATATGACT	40085903..40086023	30146144..30146264
SNP	Bn-A09-p32665710	TGAGGTTAAAGAGTAGTGCTCCGGAAAGAGACTAAAGAACGAAGATTAAAATTAAAACTA[T/G]CAAGYAGCATTGTCGTCAACAAAATTTGTTGTTCTTACAAACTCAGTAACATACGAGACT	40449407..40449528	30447401..30447521
SNP	Bn-A09-p32787589	ATTGTTAGAACAATCAACTTCATAATTGCAACACTTGTTAAACCAAAATTAACTTGCAAA[A/C]AATACTTGAATACTCTGGTTGGTAGGTGCTTAAATAGAATGTYGTGTATCTATGTAACAG	40549415..40549535	12752841..12752891
SNP	Bn-A09-p32945202	YAGAAACTGGTCGATGAGGTAACCATGTGCACCGTGAACCTCCACCCCATCAAAGCCTAT[A/G]AWTAMCACAAGTGTCATGTTCAGCTAACATYATACATCCAAAGGGGAAAAAGACTTTTCT	40686839..40686958	30688721..30688840
SNP	Bn-A09-p33925635	GATTTAAATATAATAACCTTGCATTCTAATATTTAATGTAATTTAAAACTGTTTGCACKY[T/G]ATGCCAAACTGTTAGAGTACAAAATATCTTAGCGGATAAGCTTGCATGCGGTGTGAGGAG	41612701..41612821	31175811..31175931
ILP	4.4BB	FORWARD: AAGCTTCCACAGGTCCAGAGTAC - REVERSE: GTTCTTACAGTGGCGTAAAGATGAG	41682891..41683383	31233454..31232916
SNP	Bn-A09-p34477765	ATCATTCTTCTTATATTTTTGCTATTTTGTGTTCTTTTTCTCCCCTTCTACAATTATTAT[T/C]TACGTTTACAATTTAGAAATTAACAGGCTCATAGCATATACCAATATCCATTCCTTGTAG	42136594..42136714	31716013..31716133
CAPS	Bra026980 (72)	FORWARD: CGCCGTAATCCACTACACCT - REVERSE: CATTTCGCCATCTTGACAAA	42256231..42256868	31859852..31859197
CAPS	Bra031736 (79)	FORWARD: AGGAGGGTTTGCGTTCTCT - REVERSE: TTGCGCAAACTCTCCGTCTTT	42677700..42677719	32208895..32209749
ILP	Bra031710 (47)	FORWARD: CCGCCGGATCATTTGACAAT - REVERSE: CAAAGGCTGCATTGGACTCA	42875109..42874649	32339045..32339493
SNP	Bn-A09-p35472661	CGAACTACCTCTTCCGATCTATCATTATTATGAGTTTGTATCCTTGTCTCTTCTTTCTCT[A/G]CCATTACAAAGAGAACATACAAATCTGAAAGTTACCTTAAGATTCACGATGTTTTGTTAC	43239747..43239866	32615358..32615477
SNP	Bn-A09-p35505057	GTTCATCGTCAGGCWTTGTCTCCCGTTTGGATCAAACTGCATATCCCACAGTACAAAGAG[A/G]ATAAGCTCAGTGTGTTAGATAGTCTACATGTTTTTTTTTATACGGCCGTAATCCCCCAAA	43269934..43270054	32651585..32651705
