# Supplementary material for: Comparative genomic analysis of the compound Brassica napus Rf locus
Source: BMC Genomics. 2016 Oct 26;17:834. doi: 10.1186/s12864-016-3117-0 (PMC5080715; doi:10.1186/s12864-016-3117-0)
Supplement: Additional file 2: Table S2. — Annotation of B. napus BAC NO202E11. (XLS 20 kb) [file 12864_2016_3117_MOESM2_ESM.xls]

## Sheet: Sheet1
ORF coordinates in BAC	Otholog in Brassica rapa	Coordinates of Brassica rapa ortholog	Annontation of Brassica rapa ortholog	Arabidopsis thaliana homolog/ortholog and its annotation	Corresponding gene in Brassica napus	Coordinates in Brassica napus genome	Notes
623..2065	-	-	Sequence from cloning vector
2309..5102	-	-	Sequence from cloning vector
5153..7185	-	-	Sequence from cloning vector
7229..7606	-	-	Sequence from cloning vector
7737..13276	-	-	Sequence from cloning vector
13460..17437	Brara.I05107	A09:42181040..42183404 reverse	Pollen allergen // Rare lipoprotein A (RlpA)-like double-psi beta-barrel	AT1G12560.1 - expansin A7	GSBRNA2T00035440001	Chr A09 31,757,549-31,759,431
17720..21166	Brara.I05106	A09:42176532..42179064 reverse	Serine/Threonine protein kinase	AT1G12580.1 - PEP carboxylase-related kinase 1	GSBRNA2T00035440001	Chr A09 31,757,549-31,759,431
21234..22387	Brara.I05105	A09:42174838..42176099 forward	AP2 domain protein	AT1G12610.1 - DDF1/AP2 transcription factor	GSBRNA2T00035441001	Chr A09 31,756,069-31,756,686
26208..28395	Brara.I05104	A09:42167651..42169580 reverse	Uncharacterized conserved protein (DUF947)	AT1G12650.4 - Uncharacterized conserved protein (DUF947)	GSBRNA2T00035442001	Chr A09 31,749,036-31,750,547
30193..31185	Brara.I05103	A09:42159258..42159752 reverse	No annotation	AT1G12660.1 -plant thionin (PR-13) protein*	GSBRNA2T00035443001	Chr A09 31,746,192-31,746,676
32430..33866	Brara.I05103	A09:42159258..42159752 reverse	No annotation	AT1G12660.1 -plant thionin (PR-13) protein*	GSBRNA2T00035445001	Chr A09 31,743,308-31,743,652
34324..34984	Brara.I05102	A09:42157228..42158114 reverse	No annotation	AT1G12660.1 -plant thionin (PR-13) protein*	GSBRNA2T00035446001	Chr A09 31,741,995-31,742,488
35887..37067	Brara.I05101	A09:42151146..42155482 reverse	No annotation	AT1G12660.1 -plant thionin (PR-13) protein*	GSBRNA2T00035447001	Chr A09 31,740,024-31,740,969
39189..39997	Brara.I05101	A09:42151146..42155482 reverse	No annotation	AT1G12660.1 -plant thionin (PR-13) protein*	GSBRNA2T00035448001	Chr A09 31,734,349-31,734,938
43159..45379	Brara.I05099	A09:42146317..42148884 forward	Serine/Threonine protein kinase	AT1G12680.1 - PEP carboxylase-related kinase 2	GSBRNA2T00035449001	Chr A09 31,731,638-31,733,427
45936..48971	Brara.I05098	A09:42143232..42145483 forward	PPR protein	AT1G12300.1 - Tetratricopeptide repeat (TPR)-like	GSBRNA2T00035452001	Chr A09 31,728,897-31,728,986
49704..52029	Brara.I05097	A09:42140319..42142613 forward	PPR protein	AT1G12700.1 - PPR protein RNA processing factor 1 (RPF1)	GSBRNA2T00035458001	Chr A09 31,721,497-31,721,706
56704..58786	Brara.I05108	A09:42189680..42190951 reverse	SF15 - 2-Hydroxyacid Dehydrogenase	AT1G12550.1 - D-isomer specific 2-hydroxyacid dehydrogenase family protein	GSBRNA2T00035439001	Chr A09 31,765,257-31,766,329
60356..62769	Brara.I05096	A09:42132050..42134676 reverse	Cytochrome P450 CYP4/CYP19/CYP26 subfamilies	AT1G12740.1 - cytochrome P450, family 87, subfamily A, polypeptide 2	GSBRNA2T00035460001	Chr A09 31,711,882-31,713,957
64874..67667	Brara.I05094	A09:42126485..42128558 reverse	PF01535 - PPR repeat	AT1G12775.1 - Pentatricopeptide repeat (PPR)	GSBRNA2T00035480001	Chr A09 31,651,648-31,653,159	Also homolog : GSBRNA2T00035463001, Chr A09 31,705,820-31,707,836
68651..78336	Brara.I05093	A09:42122405..42125340 forward	GRR1-Related, ARATH	AT1G12820.1 - auxin signaling F-box 3	GSBRNA2T00035465001	Chr A09 31,697,586-31,704,467
79363..80423	Brara.I05092	A09:42118593..42119485 forward	No annotation	AT1G12830.1 -unknown function, stress-related	GSBRNA2T00035466001	Chr A09 31,693,374-31,693,916
80585..83346	Brara.I05091	A09:42115502..42118401 reverse	V-type H+-transporting ATPase subunit C	AT1G12840.1 - vacuolar ATP synthase subunit C (VATC) / V-ATPase C subunit / vacuolar proton pump C subunit (DET3)	GSBRNA2T00035467001	Chr A09 31,689,003-31,693,085
85123..87275	Brara.I05090	A09:42109831..42112149 forward	F-Box family protein	AT1G12855.1 - F-box family protein	GSBRNA2T00035468001	Chr A09 31,686,778-31,688,352
88382..89171	Brara.I05089	A09:42108221..42109134 reverse	AP2 domain	AT1G12890.1 - ERF/AP2 transcription factor	GSBRNA2T00035469001	Chr A09 31,684,630-31,685,313
89178..91757	Brara.I05088	A09:42099541..42100792 forward	WD repeat-containing protein 68	AT1G12910.1 - Light regulated WD40 protein	GSBRNA2T00035470001	Chr A09 31,682,547-31,684,453
91921..100130	Brara.I05087	A09:42092767..42099324 forward	Transportin 3 and Importin 13 // Uncharacterized	AT1G12930.1 - ARM repeat superfamily protein	GSBRNA2T00035472001	Chr A09 31,673,840-31,680,143
101012..104355	Brara.I05086	A09:42088444..42091559 reverse	Multidrug and toxin extrusion protein 2	AT1G12950.1 - root hair specific 2	GSBRNA2T00035473001	Chr A09 31,669,499-31,672,610
104843..105647	Brara.I05085	A09:42087153..42087732 forward	S locus-related glycoprotein 1 binding pollen coat protein (SLR1-BP)	AT4G13095.1 - low-molecular-weight cysteine-rich	GSBRNA2T00035474001	Chr A09 31,668,170-31,668,749
107452..109720	Brara.I05084	A09:42083265..42085380 reverse	Leucine-rich repeat containing protein	AT1G12970.1 - PIRL3, Ras-group-related LRR protein	GSBRNA2T00035475001	Chr A09 31,664,415-31,666,242
113303..114747	Brara.I05083	A09:42073655..42074542 reverse	AP2 domain	AT1G12980.1 - ERF/AP2 transcription factor	GSBRNA2T00035476001	Chr A09 31,659,444-31,660,328
116290..119506	Brara.I05082	A09:42069403..42071977 forward	Translation initiation factor 4H family	AT1G13020.1 - eIF4B2eukaryotic initiation factor 4B2	GSBRNA2T00035477001	Chr A09 31,655,253-31,657,363
120517..122632	Brara.I05081	A09:42066061..42068772 forward	PPR protein	AT1G12620.1 - Pentatricopeptide repeat (PPR) su	GSBRNA2T00035480001	Chr A09 31,651,648-31,653,159
122709..129134	Brara.I05080 - Brara.I05079	A09:42059178..42061504 reverse (79) A09:42062272..42065593 forward (80)	20S proteasome subunit beta 5 / coilin	AT1G13030.1 - coilin protein	GSBRNA2T00035482001	Chr A09 31,647,745-31,650,653
129211..131880	Brara.I05078	A09:42055901..42057644 reverse	Cytochrome P450 CYP2 subfamily	AT1G13080.1 - cytochrome 450 71B family protein	GSBRNA2T00035484001	Chr A09 31,641,898-31,643,517
133774..135688	Brara.I05077	A09:42050442..42051933 forward	F-box domain // FBD	AT1G13780.1 - F-box/RNI-like/FBD-like domains-containing protein	GSBRNA2T00035485001	Chr A09 31,638,256-31,639,865
**135871..137783	Brara.I05077	A09:42050442..42051933 forward	F-box domain // FBD	AT1G13780.1 - F-box/RNI-like/FBD-like domains-containing protein	GSBRNA2T00035486001	Chr A09 31,636,314-31,637,541
139596..140596	Brara.I05076	A09:42046105..42047915 reverse	Cytochrome P450 CYP2 subfamily	AT1G13090.1 - cytochrome 450 71B family protein	GSBRNA2T00035488001	Chr A09 31,633,885-31,634,433
140889..142656	Brara.I05076	A09:42048600..42048914 reverse	Cytochrome P450 CYP2 subfamily	AT1G13100.1 - cytochrome 450 71B family protein	GSBRNA2T00035489001	Chr A09 31,631,632-31,633,179
142710..148126	Between Brara.I05076 and Brara.I05075	A09:42043487..42043681 forward	-	AT1G13790 - XH/XS domain containing protein	GSBRNA2T00035490001	Chr A09 31,628,436-31,631,056
153613..162110	Brara.I05041	A09:41800071..41803756 reverse	GLE-1-RELATED	AT1G13120.1 - GLE-1-like nuclear pore protein	GSBRNA2T00035496001	Chr A09 31,609,559-31,612,911
164785..165365	Brara.I05040	A09:41798160..41800033 forward	Cytochrome P450 CYP2 subfamily	AT1G13090.1 - cytochrome 450 71B family protein	GSBRNA2T00035495001	Chr A09 31,613,201-31,615,716
165558..167429	Brara.I05039	A09:41795095..41797298 forward	Cytochrome P450 CYP2 subfamily	AT1G13100.1 - cytochrome 450 71B family protein	GSBRNA2T00035495001	Chr A09 31,613,201-31,615,716
167474..169928	Brara.I05040	A09:41798160..41800033 forward	Cytochrome P450 CYP2 subfamily	AT1G13110.1 - cytochrome 450 71B family protein	GSBRNA2T00035494001	Chr A09 31,616,769-31,618,764
171775..173968	Brara.I05038	A09:41790001..41793585 reverse	F-box domain	AT1G13780.1 - F-box/RNI-like/FBD-like domains-	GSBRNA2T00035492001	Chr A09 31,621,196-31,622,766
*Represents a small gene/pseudogene cluster encoding thionins, pathogenesis related (PR-13) proteins
**Gray shading indicates a sequences surrounding a portion of the B. napus genome that has rearranged through sequence inversion following its divergence from B. rapa cv. "Chiifu-401"
