# Supplementary material for: Comparative genomic analysis of the compound Brassica napus Rf locus
Source: BMC Genomics. 2016 Oct 26;17:834. doi: 10.1186/s12864-016-3117-0 (PMC5080715; doi:10.1186/s12864-016-3117-0)
Supplement: Additional file 3: Table S3. — Annotation of the B. napus 600 kb Rf-region. (XLS 52 kb) [file 12864_2016_3117_MOESM3_ESM.xls]

## Sheet: Sheet1
Coordinates in the Brassica napus A09 chromosome	Arabidopsis thaliana homolog and annotation	Brassica rapa ortholog	Annotation of Brassica rapa ortholog
Marker 4.4BB
31233669-31235758	AT1G14140.1 | Symbols: | Mitochondrial substrate carrier f...	Brara.I05012	Mitochondrial fatty acid anion carrier protein/Uncoupling protein
31236919-31238279	AT1G14130.1 | Symbols: | 2-oxoglutarate (2OG) and Fe(II)-d...	Brara.I05013	OXIDOREDUCTASE, 2OG-FE(II) OXYGENASE FAMILY PROTEIN
31238754-31240440	AT1G14130.1 | Symbols: | 2-oxoglutarate (2OG) and Fe(II)-d...	Brara.I05014	OXIDOREDUCTASE, 2OG-FE(II) OXYGENASE FAMILY PROTEIN
31243608-31247671	AT1G14080.1 | Symbols: FUT6, ATFUT6 | fucosyltransferase 6 ...	Brara.I05015	xyloglucan fucosyltransferase
31247793-31249900	AT1G14100.1 | Symbols: FUT8 | fucosyltransferase 8 | chr1:4...	Brara.I05016	xyloglucan fucosyltransferase
31250350-31252904	AT1G14080.1 | Symbols: FUT6, ATFUT6 | fucosyltransferase 6 ...	Brara.I05017	xyloglucan fucosyltransferase
31252927-31254714	AT1G14080.1 | Symbols: FUT6, ATFUT6 | fucosyltransferase 6 ...	Brara.I05018	xyloglucan fucosyltransferase
31258082-31263076	AT1G14040.1 | Symbols: | EXS (ERD1/XPR1/SYG1) family prote...	Brara.I05020	XENOTROPIC AND POLYTROPIC RETROVIRUS RECEPTOR 1 (PROTEIN SYG1 HOMOLOG)(XENOTROPIC AND POLYTROPIC MURINE LEUKEMIA VIRUS RECEPTOR X3)
31265194-31268956	AT1G14040.1 | Symbols: | EXS (ERD1/XPR1/SYG1) family prote...	-	SNF7 domain containing protein, putative, expressed LOC_Os07g29630.1 LOC_Os07g29630 LOC_Os07g29630.1
31269180-31270171	AT5G22950.1 | Symbols: VPS24.1 | SNF7 family protein | chr5...	-	SNF7 domain containing protein, putative, expressed LOC_Os07g29630.1 LOC_Os07g29630 LOC_Os07g29630.1
31273112-31273764	AT4G12382.2 | Symbols: | F-box family protein | chr4:73341...	-	Athaliana_PAC2_0_167_peptide
31273795-31276644	AT4G23640.1 | Symbols: TRH1, ATKT3, KUP4 | Potassium transp...	-
31276709-31278874	AT1G05770.1 | Symbols: | Mannose-binding lectin superfamil...	-
31278942-31281898	AT5G45430.2 | Symbols: | Protein kinase superfamily protei...	Brara.I01895	MITOGEN-ACTIVATED PROTEIN KINASE
31282932-31285291	AT1G14040.1 | Symbols: | EXS (ERD1/XPR1/SYG1) family prote...	Brara.I05021	XENOTROPIC AND POLYTROPIC RETROVIRUS RECEPTOR 1 (PROTEIN SYG1 HOMOLOG)(XENOTROPIC AND POLYTROPIC MURINE LEUKEMIA VIRUS RECEPTOR X3)
31289681-31291803	AT1G14030.1 | Symbols: | Rubisco methyltransferase family ...	Brara.I05022	Ribulose-bisphosphate carboxylase]-lysine N-methyltransferase
31293245-31295601	AT1G14030.1 | Symbols: | Rubisco methyltransferase family ...	Brara.I05023	EMP24/GP25L-RELATED
31295838-31297209	AT1G14000.1 | Symbols: VIK | VH1-interacting kinase | chr1:...	Brara.I05024	ANKYRIN-KINASE
31297582-31301744	AT1G13980.2 | Symbols: GN | sec7 domain-containing protein ...	Brara.I05025	Protein of unknown function (DUF1336)
31307586-31308664	AT1G13950.1 | Symbols: EIF-5A, ELF5A-1, ATELF5A-1, EIF5A | ...	Right after Brara.I05026	eukaryotic translation initiation factor 5A, putative, expressed LOC_Os12g32240.1 LOC_Os12g32240 LOC_Os12g32240.1
31308683-31309953	AT5G18570.1 | Symbols: EMB269, ATOBGC, CPSAR1 | GTP1/OBG fa...	Right after Brara.I05026	eukaryotic translation initiation factor 5A, putative, expressed LOC_Os03g55150.1 LOC_Os03g55150 LOC_Os03g55150.1
31310158-31311133	AT5G24510.1 | Symbols: | 60S acidic ribosomal protein fami...	Right after Brara.I05026	eukaryotic translation initiation factor 5A, putative, expressed LOC_Os03g55150.1 LOC_Os03g55150 LOC_Os03g55150.1
31312251-31316605	AT1G69526.2 | Symbols: | S-adenosyl-L-methionine-dependent...	Brara.I05027	Plant protein of unknown function (DUF863)
31316702-31319858	AT1G13940.1 | Symbols: | Plant protein of unknown function...	Brara.I05027	Plant protein of unknown function (DUF863)
31319941-31321946	AT1G13940.1 | Symbols: | Plant protein of unknown function...	Brara.I05028	DNA BINDING / MAGNESIUM ION BINDING / NUCLEASE
31321968-31324434	AT1G13900.1 | Symbols: | Purple acid phosphatases superfam...	Brara.I05029	ACID PHOSPHATASE RELATED
31324815-31326249	AT1G13900.1 | Symbols: | Purple acid phosphatases superfam...	Brara.I05030	synaptosomal-associated protein, 29kDa
31326474-31329690	AT1G13880.1 | Symbols: | ELM2 domain-containing protein | ...	Brara.I05031	A09:41765415..41767606 reverse
31330973-31332907	AT3G63006.1 | Symbols: | pre-tRNA | chr3:23285754-23285826...	Brara.I05033	PF07983 - X8 domain
31333264-31333769	AT1G13830.1 | Symbols: | Carbohydrate-binding X8 domain su...	Brara.I05034	PF07983 - X8 domain
31334110-31340783	AT1G12300.1 | Symbols: | Tetratricopeptide repeat (TPR)-li...	Brara.I05036	PPR repeat
31341935-31344412	AT1G13790.1 | Symbols: | XH/XS domain-containing protein |...	Scaffold14676:727..1359	XH/XS domain-containing protein AT1G13790.1 AT1G13790 AT1G13790.1
31344495-31348775	AT1G13780.1 | Symbols: | F-box/RNI-like/FBD-like domains-c...	Brara.I05072	F-box domain // FBD
31348889-31349318	AT1G13780.1 | Symbols: | F-box/RNI-like/FBD-like domains-c...	Brara.I05077	F-box domain // FBD
31349337-31349581	AT5G44940.1 | Symbols: | F-box/RNI-like superfamily protei...	Brara.I05077	F-box domain // FBD
31349890-31351747	AT5G27750.1 | Symbols: | F-box/FBD-like domains containing...	Brara.I05077	F-box domain // FBD
31356639-31357312	AT1G13780.1 | Symbols: | F-box/RNI-like/FBD-like domains-c...	Brara.I05077	F-box domain // FBD
31357551-31363769	AT1G13780.1 | Symbols: | F-box/RNI-like/FBD-like domains-c...	Brara.I05077	F-box domain // FBD
31366466-31370206	AT1G80850.1 | Symbols: | DNA glycosylase superfamily prote...	-	-
31370402-31374103	AT1G13750.1 | Symbols: | Purple acid phosphatases superfam...	Brara.I05068	ACID PHOSPHATASE RELATED
31381404-31386489	AT5G11550.1 | Symbols: | ARM repeat superfamily protein | ...	-
31387175-31391028	AT1G76950.1 | Symbols: PRAF1 | Regulator of chromosome cond...	Brara.I05066	Cytochrome P450 CYP2 subfamily
31389083-31391028	AT1G76950.1 | Symbols: PRAF1 | Regulator of chromosome cond...	Brara.I05066	Cytochrome P450 CYP2 subfamily
31399312-31400440	AT3G47770.1 | Symbols: ATATH5, ATH5, ABCA6 | ABC2 homolog 5...	-
31401539-31402804	AT4G27270.1 | Symbols: | Quinone reductase family protein ...	Orysa|LOC_Os08g04460.1_GX16P	NADPH-dependent FMN reductase domain containing protein, expressed LOC_Os08g04460.1 LOC_Os08g04460 LOC_Os08g04460.1
31405371-31407855	AT4G19960.2 | Symbols: KUP9 | K+ uptake permease 9 | chr4:1...	A09:41983361..41985414 (- strand)
31410874-31411778	AT5G23030.1 | Symbols: TET12 | tetraspanin12 | chr5:7726788...	Brara.I05065	6-phosphogluconolactonase.
31412359-31414551	AT1G13700.1 | Symbols: PGL1 | 6-phosphogluconolactonase 1 |...	Brara.I05065	6-phosphogluconolactonase
31416461-31417981	AT1G13610.2 | Symbols: | alpha/beta-Hydrolases superfamily...	A09:41971694..41971768	alpha/beta-Hydrolases superfamily protein AT4G24760.1 AT4G24760 AT4G24760.1
31418763-31421184	AT5G43065.1 | Symbols: | transposable element gene | chr5:...	-
31426848-31430022	AT1G74800.1 | Symbols: | Galactosyltransferase family prot...	Brara.I05065	6-phosphogluconolactonase
31430316-31434043	AT1G68710.1 | Symbols: | ATPase E1-E2 type family protein ...	-
31435033-31438461	AT3G60965.1 | Symbols: | transposable element gene | chr3:...	-
31440947-31443467	AT1G13600.1 | Symbols: AtbZIP58, bZIP58 | basic leucine-zip...	Brara.I05064	ATBZIP48 (ARABIDOPSIS THALIANA BASIC LEUCINE-ZIPPER 48), DNA BINDING / TRANSCRI
31467106-31468799	AT1G13450.3 | Symbols: GT-1 | Homeodomain-like superfamily ...	Brara.I01694	PTHR22595:SF7 - CLASS IV CHITINASE
31468806-31469696	AT1G13450.3 | Symbols: GT-1 | Homeodomain-like superfamily ...	Brara.I05056	Transcription factor GT-2 and related proteins, contains trihelix DNA-binding/SANT domain
31484824-31488406	AT1G13410.1 | Symbols: | Tetratricopeptide repeat (TPR)-li...	Brara.I05052	A09:41910758..41912647 reverse
31488558-31498130	AT2G37550.2 | Symbols: ASP1, AGD7 | ARF-GAP domain 7 | chr2...	Brara.I05054	A09:41924260..41924679 forward
31498143-31500073	AT1G13340.1 | Symbols: | Regulator of Vps4 activity in the...	Brara.I05054	A09:41924260..41924679 forward
31501726-31506017	AT1G13290.1 | Symbols: DOT5, WIP6 | C2H2-like zinc finger p...	Brara.I05051	SERINE/THREONINE-PROTEIN KINASE RIO
31506073-31510717	AT5G03495.1 | Symbols: | RNA-binding (RRM/RBD/RNP motifs) ...	Brara.I05051	SERINE/THREONINE-PROTEIN KINASE RIO
31514903-31516775	AT5G16550.1 | Symbols: | unknown protein; Has 30201 Blast …	-	expressed protein LOC_Os03g50870.1 LOC_Os03g50870 LOC_Os03g50870.1
31517777-31520135	AT4G07810.1 | Symbols: | transposable element gene | chr4:...	Brara.H01023
31521143-31523861	AT5G23350.1 | Symbols: | GRAM domain-containing protein / ...	Brara.I01913	Pollen proteins Ole e I like
31528564-31532195	AT5G59510.1 | Symbols: RTFL5, DVL18 | ROTUNDIFOLIA like 5 |...	Brara.I03514	calcium-dependent protein kinase
31537412-31541571	AT5G65400.1 | Symbols: | alpha/beta-Hydrolases superfamily...	-
31541800-31543487	AT4G04180.1 | Symbols: | P-loop containing nucleoside trip...	Brara.H01244	BASIC HELIX-LOOP-HELIX (BHLH) FAMILY PROTEIN
31543698-31545571	AT5G55300.3 | Symbols: TOP1ALPHA | DNA topoisomerase I alph...	Brara.I05049	RAV-like factor
31545614-31546712	AT5G58180.2 | Symbols: ATYKT62 | Synaptobrevin family prote...	Brara.I05049	RAV-like factor
31546873-31548379	AT2G36720.1 | Symbols: | Acyl-CoA N-acyltransferase with R...	Brara.I05049	RAV-like factor
31548593-31552595	AT5G48240.3 | Symbols: | unknown protein; FUNCTIONS IN: mo…	Brara.I05049	RAV-like factor
31556257-31556974	AT5G52500.1 | Symbols: | unknown protein; BEST Arabidopsis...	Brara.I05048	F-box domain // F-box associated
31557046-31558650	AT1G13230.1 | Symbols: | Leucine-rich repeat (LRR) family ...	Brara.I05049	RAV-like factor
31565512-31568170	AT1G13210.1 | Symbols: ACA.l | autoinhibited Ca2+/ATPase II...	Brara.I05047	Phospholipid-translocating ATPase
31568796-31571096	AT1G13210.1 | Symbols: ACA.l | autoinhibited Ca2+/ATPase II...	Brara.I05047	Phospholipid-translocating ATPase
31573310-31575750	AT1G13195.2 | Symbols: | RING/U-box superfamily protein | ...	Brara.I05046	Predicted E3 ubiquitin ligase
31576539-31580320	AT1G13160.1 | Symbols: | ARM repeat superfamily protein | ...	Brara.I05045	HSDA/SDA1-RELATED
31580931-31584907	AT1G12210.1 | Symbols: RFL1 | RPS5-like 1 | chr1:4140948-41...	Brara.I05044	disease resistance protein RPS5
31593741-31598027	AT1G11330.2 | Symbols: | S-locus lectin protein kinase fam...	Brara.I05172	LEUCINE-RICH REPEAT RECEPTOR-LIKE PROTEIN KINASE
31605017-31607008	AT4G03640.1 | Symbols: | transposable element gene | chr4:...	Brara.I05041	GLE-1-RELATED
31607085-31608371	AT1G13130.1 | Symbols: | Cellulase (glycosyl hydrolase fam...	Orysa|LOC_Os04g40490.1_GX8P	glycosyl hydrolase family 5 protein, putative, expressed LOC_Os04g40490.1 LOC_Os04g40490 LOC_Os04g40490.1
31609030-31611265	AT1G13120.1 | Symbols: emb1745 | embryo defective 1745 | ch...	Brara.I05041	PTHR12960 - GLE-1-RELATED
31611928-31614571	AT1G13120.1 | Symbols: emb1745 | embryo defective 1745 | ch...	Brara.I05041	PTHR12960 - GLE-1-RELATED
31616434-31617307	AT1G13110.1 | Symbols: CYP71B7 | cytochrome P450, family 71...	Brara.I05040	Cytochrome P450 CYP2 subfamily
31617810-31619049	AT1G13110.1 | Symbols: CYP71B7 | cytochrome P450, family 71...	Brara.I05039	Cytochrome P450 CYP2 subfamily
31630543-31631744	AT1G13790.1 | Symbols: | XH/XS domain-containing protein |...	Brara.K01046	XS domain // XH domain
31634844-31635968	AT3G63070.1 | Symbols: | Tudor/PWWP/MBT domain-containing ...	Brara.I05077	F-box domain // FBD
31636054-31638161	AT1G13780.1 | Symbols: | F-box/RNI-like/FBD-like domains-c...	Brara.I05077	F-box domain // FBD
31638246-31643536	AT1G13080.1 | Symbols: CYP71B2 | cytochrome P450, family 71…	Brara.I05078	Cytochrome P450 CYP2 subfamily
31643743-31646112	AT1G13060.2 | Symbols: PBE1 | 20S proteasome beta subunit E...	Brara.I05079	20S proteasome subunit beta 5
31646471-31647509	AT3G26340.1 | Symbols: | N-terminal nucleophile aminohydro...	Brara.I05079	20S proteasome subunit beta 5
31649703-31652523	AT1G12775.1 | Symbols: | Pentatricopeptide repeat (PPR) su...	Brara.I05081	PPR repeat
31653002-31653939	AT1G12775.1 | Symbols: | Pentatricopeptide repeat (PPR) su...	Brara.I05081	PPR repeat
31655335-31656053	AT1G13020.1 | Symbols: EIF4B2 | eukaryotic initiation facto...	Brara.I05082	TRANSLATION INITIATION FACTOR 4H FAMILY
31658308-31659072	AT1G12990.1 | Symbols: | beta-1,4-N-acetylglucosaminyltran...	between 82 and 83
31659129-31660426	AT1G12980.1 | Symbols: ESR1, DRN | Integrase-type DNA-bindi...	Brara.I05083	AP2 domain
31676463-31679334	AT1G12930.1 | Symbols: | ARM repeat superfamily protein | ...	Brara.I05087	TRANSPORTIN 3 AND IMPORTIN 13 // UNCHARACTERIZED
31679364-31682880	AT1G12910.1 | Symbols: ATAN11, LWD1 | Transducin/WD40 repea...	Brara.I05088	WD repeat-containing protein 68
31685584-31688415	AT1G12880.1 | Symbols: atnudt12, NUDT12 | nudix hydrolase h...	Brara.I05090	F-BOX FAMILY PROTEIN
31688531-31694527	AT2G27120.1 | Symbols: POL2B, TIL2 | DNA polymerase epsilon...	Brara.I05091	V-type H+-transporting ATPase subunit C
31695160-31696383	AT1G15680.1 | Symbols: | F-box family protein | chr1:53934...	between 92 and 93
31696465-31697810	AT1G12820.1 | Symbols: AFB3 | auxin signaling F-box 3 | chr...	Brara.I05093	GRR1-RELATED, ARATH
31699291-31701316	AT1G12820.1 | Symbols: AFB3 | auxin signaling F-box 3 | chr...	between 32 and 33
31702255-31705698	AT1G12820.1 | Symbols: AFB3 | auxin signaling F-box 3 | chr...	Brara.I05093	GRR1-RELATED, ARATH
31706049-31709318	AT1G12775.1 | Symbols: | Pentatricopeptide repeat (PPR) su...	Brara.I05094	PPR repeat
31710989-31717355	AT1G12740.2 | Symbols: CYP87A2 | cytochrome P450, family 87...	Brara.I05096	Cytochrome P450 CYP4/CYP19/CYP26 subfamilies
31717689-31719522	AT5G04460.2 | Symbols: | RING/U-box superfamily protein | ...	before 97
31721376-31724966	AT1G12300.1 | Symbols: | Tetratricopeptide repeat (TPR)-li...	Brara.I05097	PPR repeat
31725084-31729422	AT1G12300.1 | Symbols: | Tetratricopeptide repeat (TPR)-li...	Brara.I05098	PPR repeat
31729581-31730696	AT1G12700.1 | Symbols: | ATP binding;nucleic acid binding;... 246 5e-64 AT1G12620.1 | Symbols: | Pentatricopeptide repeat (PPR) su…	Brara.I05098	PPR repeat
31731128-31731750	AT1G12680.1 | Symbols: PEPKR2 | phosphoenolpyruvate carboxy...	Brara.I05099	SERINE/THREONINE-PROTEIN KINASE
31731963-31732572	AT1G12680.1 | Symbols: PEPKR2 | phosphoenolpyruvate carboxy...	Brara.I05099	SERINE/THREONINE-PROTEIN KINASE
31732720-31733421	AT1G12680.1 | Symbols: PEPKR2 | phosphoenolpyruvate carboxy...	Brara.I05099	SERINE/THREONINE-PROTEIN KINASE
31734986-31735737	AT5G26050.1 | Symbols: | Plant self-incompatibility protei...	Brara.I05101	A09:42151146..42155482 reverse
31735857-31736926	ATMG01360.1 | Symbols: COX1 | cytochrome oxidase | chrM:34...	Brara.I05101	A09:42151146..42155482 reverse
31736936-31737821	AT1G12672.2 | Symbols: | unknown protein; LOCATED IN: endo...	Brara.I05101	A09:42151146..42155482 reverse
31738982-31741782	AT1G12669.1 | Symbols: | Encodes a Plant thionin family pr…	Brara.I05102	A09:42157228..42158114 reverse
31741829-31743235	AT1G12660.1 | Symbols: | Predicted to encode a PR (pathoge...	Brara.I05103	A09:42159258..42159752 reverse
31743284-31747558	AT1G12650.4 | Symbols: | unknown protein; FUNCTIONS IN: mo...	Brara.I05103	A09:42159258..42159752 reverse
31748780-31749595	AT1G12650.4 | Symbols: | unknown protein; FUNCTIONS IN: mo...	Brara.I05104	Uncharacterized conserved protein
31750434-31752279	AT1G12650.4 | Symbols: | unknown protein; FUNCTIONS IN: mo...	Brara.I05104	Uncharacterized conserved protein
31756912-31758032	AT1G12580.1 | Symbols: PEPKR1 | phosphoenolpyruvate carboxy...	Brara.I05106	SERINE/THREONINE-PROTEIN KINASE
31763383-31766633	AT1G12550.1 | Symbols: | D-isomer specific 2-hydroxyacid d...	Brara.I05108	2-HYDROXYACID DEHYDROGENASE
31766913-31767522	AT2G07213.1 | Symbols: | other RNA | chr2:2996582-2998054 ...	Brara.I05109	2-HYDROXYACID DEHYDROGENASE
31768095-31771305	AT4G36580.1 | Symbols: | AAA-type ATPase family protein | ...	Brara.G02592	4-coumarate--CoA ligase
31771469-31772734	AT3G15570.1 | Symbols: | Phototropic-responsive NPH3 famil...	-
31773764-31780203	AT1G12550.1 | Symbols: | D-isomer specific 2-hydroxyacid d...	Brara.I05108	2-HYDROXYACID DEHYDROGENASE
31781301-31791526	AT1G12520.3 | Symbols: ATCCS, CCS | copper chaperone for SO...	Brara.I05111	A09:42199480..42200996 forward
31791586-31792558	AT3G17540.1 | Symbols: | F-box and associated interaction ...	-
31793896-31796869	AT1G12440.2 | Symbols: | A20/AN1-like zinc finger family p...	Brara.I05114	AN1-TYPE ZINC FINGER PROTEIN
31797169-31797785	AT1G12300.1 | Symbols: | Tetratricopeptide repeat (TPR)-li...	Brara.I05115	PPR repeat
31797891-31806545	AT1G12300.1 | Symbols: | Tetratricopeptide repeat (TPR)-li...	Brara.I05115	PPR repeat
31806668-31810635	too many undefined sequences	-
31813337-31814007	AT1G12410.1 | Symbols: CLPR2, NCLPP2, CLP2 | CLP protease p...	Brara.I05116	Endopeptidase Clp.
31819165-31819773	AT2G32360.1 | Symbols: | Ubiquitin-like superfamily protei...	Brara.I05118	A09:42226980..42229813 forward
31819974-31820910	AT1G12380.1 | Symbols: | unknown protein; BEST Arabidopsis...	Brara.I05118	A09:42226980..42229813 forward
31822152-31825603	AT5G44120.1 | Symbols: CRA1, ATCRA1, CRU1 | RmlC-like cupin...	Brara.I05118	A09:42226980..42229813 forward
31830971-31832107	AT1G12360.1 | Symbols: KEU | Sec1/munc18-like (SM) proteins...	Brara.I05119	PLANT SEC1
31835690-31839095	AT1G12360.1 | Symbols: KEU | Sec1/munc18-like (SM) proteins...	Brara.I05119	PLANT SEC1
31839221-31846622	AT1G12210.1 | Symbols: RFL1 | RPS5-like 1 | chr1:4140948-41...	Brara.I05121	CALMODULIN
31846922-31850332	AT1G12210.1 | Symbols: RFL1 | RPS5-like 1 | chr1:4140948-41...	Brara.I05123	RFL1 (RPS5-LIKE 1), ATP BINDING / PROTEIN BINDING
31850625-31853012	AT1G12210.1 | Symbols: RFL1 | RPS5-like 1 | chr1:4140948-41...	Brara.I05124	DISEASE RESISTANCE PROTEIN (CC-NBS-LRR CLASS), PUTATIVE
31853929-31856191	AT1G12290.1 | Symbols: | Disease resistance protein (CC-NB...	Brara.I05123	RFL1 (RPS5-LIKE 1), ATP BINDING / PROTEIN BINDING
31856218-31857409	AT1G12290.2 | Symbols: | Disease resistance protein (CC-NB...	Brara.I05123	RFL1 (RPS5-LIKE 1), ATP BINDING / PROTEIN BINDING
Marker 72
LEGEND	Regions that correspond to the sequence of BAC NO202E11 are highlighted in light gray. Regions within the BAC that span the repeat sequences surrounding rearrangement vs. B. rapa appear in darker gray.
	Note: Annotation of the 600kb fragment of Brassica napus chromosome A09 has been done by extracting the sequences from the brassicadb.org database and analylzing them with the Softberry (www.softberry.com) gene prediction program. BLASTN was then used to identify the closest homolog of each predicted gene the Brassica rapa (www.phytozome.net) or the Arabidopsis thaliana (www.tair.org) genomes in …
